# Supplementary material for: Stepping towards More Intuitive Physical Activity Metrics with Wrist-Worn Accelerometry: Validity of an Open-Source Step-Count Algorithm
Source: Sensors (Basel). 2022 Dec 18;22(24):9984. doi: 10.3390/s22249984 (PMC9786909; doi:10.3390/s22249984)
Supplement: Supplementary file 1 [file sensors-22-09984-s001.zip]

Archive with 1 entries (1 files):
- sensors-2059890-supplementary.pdf
